# Supplementary material for: Dynamic palmitoylation events following T-cell receptor signaling
Source: Commun Biol. 2020 Jul 10;3:368. doi: 10.1038/s42003-020-1063-5 (PMC7351954; doi:10.1038/s42003-020-1063-5)
Supplement: Supplementary file 3 — Supplementary Data 1 [file 42003_2020_1063_MOESM3_ESM.xlsx]

## Sheet: 20_01_11_unstim_vs_costim_table
Supplemental data 1: Proteins enriched via ABE in unstimulated and/or anti-CD3/anti-CD28 costimulated (10-min.) Jurkat T cells. When multiple Accessions are provided, identified peptides were ambiguous between several protein isoforms. The p value is a one-sample t-test p value of the H/L ratio, with the null hypothesis being H/L = 1.0 (i.e. not enriched, not palmitoylated). The number of peptide…
Gene	Accession	Unstim. log2(fold change)	Unstim. p	Unstim. Stdev.	Unstim. mean no. peps	Unstim. mean % ratio variability	Costim. log2(fold change)	Costim. p	Costim. Stdev.	Costim. mean no. peps	Costim. mean % ratio variability	# Lit. Refs	# Pred. Palm. Sites	# Pred. TMDs
TSPAN7	B4DDG0;B4DEA5;B4DEB8;B4E171;P41732	2.011	0.020281	1.469	3	80.612	1.403	0.202725	1.727	3.5	78.294	1	6	4
CANX	B4DGP8;B4E2T8;P27824	2.251	0.016623	1.559	39.833	89.284	1.853	0.003182	0.425	42.75	114.37	9	2	1
PLSCR1	B4DTE8;C9J0H3;C9J7K9;C9J9P4;C9JE06;H7C5I5;O15162	2.066	0.002514	0.904	4.666	75.668	2.05	3.06286	0.098	7	126.932	7	11	0
STMN3	B7Z5G4;Q9NZ72	2.34	0.014521	1.564	8.666	92.523	1.562	0.005626	0.436	10.25	113.113	0	2	0
RRAS2	B7Z5Z2;E9PK85;P62070;P62070-2;P62070-3	1.783	0.006165	0.962	6	49.581	1.677	0.12188	1.567	1	115.425	8	2	0
EMB	B7Z902;D6RDX7;Q6PCB8	1.42	0.041453	1.276	5.5	118.685	0.209	0.246871	0.291	nd	nd	0	1	1
PDHX	E9PB14;H0YD97;O00330;O00330-2;O00330-3	2.449	0.001366	0.935	14.333	72.436	2.18	0.018306	0.929	13.5	92.909	2	0	0
ERGIC3	E9PFA8;H0Y5K5;H0Y621;H7BXI5;Q9Y282;Q9Y282-2;Q9Y282-3	2.571	0.006541	1.407	7.666	94.974	1.441	0.046424	0.879	11.25	155.012	6	1	2
EBAG9;PDAF	E9PN10;E9PND3;O00559;Q5Y8C7;E9PJ38;E9PJ40	2.288	0.038045	2.002	6.5	103.806	1.45	0.043077	0.858	6.25	91.699	4	1	0
CD1C	H0Y6Y6;P29017	2.503	0.001527	0.979	3.833	63.862	2.328	0.002666	0.503	6.75	95.286	0	0	1
PLSCR3	I3L161;I3L3X5;I3L4F5;I3NI29;Q9NRY6	1.789	0.004257	0.884	2	58.226	2.322	0.015096	0.922	2.75	102.134	6	6	0
CYB5B	J3KNF8;D6RFH4;H3BUX2;O43169	1.543	0.0351	1.318	2	56.676	0.883	0.009881	0.301	1.75	76.295	6	0	1
ALDH6A1	J3KNU8;Q02252;G3V4Z4	1.378	0.002069	0.577	9.5	48.324	1.323	0.023382	0.618	18	112.271	1	2	1
TESC	E9PQ58;J3KPN1;Q96BS2;Q96BS2-2;Q96BS2-3;F5H1Y5	2.361	0.018403	1.68	6.5	70.688	2.181	0.000306	0.226	7.25	79.376	2	0	0
CD7	J3QLM0;P09564;J3QLC7	1.877	0.040555	1.675	2.4	87.216	1.582	0.106934	1.388	5.25	121.678	1	0	1
SNAP23	H3BM38;H3BNE1;H3BP15;H3BPJ0;H3BQY9;H3BR18;H3BV99;O00161;O00161-2	2.609	0.001698	1.045	16.333	86.668	2.415	0.015252	0.963	13.25	122.27	11	5	0
ADAM10	O14672	1.516	0.041522	1.363	9.166	84.084	0.411	0.1686	0.455	17	78.075	6	4	1
SCAMP3	O14828;O14828-2	2.026	0.005655	1.07	11	75.085	2.492	0.003127	0.568	17	109.797	9	1	4
NPC1	B4DET3;K7EQ23;O15118;F5GZD4	1.887	0.00761	1.071	6.666	78.79	0.904	0.12672	0.861	9	116.065	4	11	12
SCAMP2	H3BN93;H3BPL9;H3BUB6;H3BV04;O15127	2.009	0.008181	1.161	3.333	55.795	1.987	0.002072	0.393	3	103.668	8	0	4
STX7	O15400;O15400-2	1.829	0.035979	1.574	8	72.952	1.153	0.152535	1.209	5.333	52.953	3	0	1
TRAPPC3	O43617;O43617-2;A6NKE1	2.272	0.028777	1.831	10.833	73.864	2.371	0.004525	0.614	3.75	112.544	8	1	0
VAMP4	O75379;O75379-2	3.122	0.011166	1.95	5.833	80.983	2.216	0.018899	0.955	5.25	112.037	4	0	1
HRAS	P01112;P01112-2	1.812	0.000896	0.631	1.833	52.826	2.734	0.000913	0.41	2.25	23.695	10	2	0
HLA-B	F6U0H7;P01889;P30460;P30475;P30479;P30480;P30486;Q04826;Q29836;Q31610;Q95365;H0Y4L0;H0Y5W5;P10319;P18464;P30464;P30483;P30484;P30487;P30488;P30490;P30491;P30498;P30685	2.252	0.013872	1.487	2.166	86.017	2.927	0.002848	0.646	2.25	128.227	4	10	1
TFRC	F5H6B1;G3V0E5;P02786	1.271	0.043461	1.159	36.5	53.419	1.938	0.001465	0.341	46.25	97.079	8	0	1
CD3D	E9PMT5;H0YE18;P04234;P04234-2;A8MVP6	2.327	0.031335	1.922	7.666	67.012	1.841	0.003244	0.425	6.5	69.281	3	0	0
LCK	E9PJ92;P06239;P06239-2;P06239-3;Q573B4;E9PAP0	1.128	0.018934	0.809	13.833	55.841	1.313	0.006788	0.392	20.25	85.722	5	4	0
ACAA1	C9JDE9;H7C131;P09110;P09110-2;G5E935	1.028	0.006067	0.552	11	29.642	1.45	0.008524	0.469	15	82.887	2	0	0
RRAS	P10301	1.632	0.007249	0.915	3.333	48.918	2.033	0.001485	0.359	5.25	91.618	7	1	0
DLAT	E9PEJ4;F5H7M3;H0YDD4;P10515	1.744	0.004346	0.865	15.833	52.289	1.681	0.016328	0.687	21.75	79.764	2	2	0
DBT	P11182;Q5VVL7	1.222	0.032112	1.017	8	64.194	1.532	0.00911	0.507	17.5	82.285	0	0	0
CD99	A8MQT7;H7C2F2;P14209;P14209-2;P14209-3;A6NIW1	2.641	0.017913	1.866	3	103.894	1.05	0.271917	1.564	2	90.197	4	0	2
PVR	P15151;P15151-2;P15151-3;P15151-4	2.826	0.002481	1.233	5	91.737	1.988	0.018875	0.857	4.5	106.365	5	0	1
PECAM1	P16284;P16284-2;P16284-3;P16284-4;P16284-5;P16284-6	1.99	0.020287	1.454	15	78.019	1.124	0.116123	1.026	12.75	76.553	4	2	1
M6PR	F5GXE0;F5GXU0;F5H883;P20645	2.686	0.008283	1.557	6	92.664	2.068	0.001536	0.37	9.25	113.029	4	1	1
ITGA6	P23229;P23229-2;P23229-3;P23229-4;P23229-5;P23229-6;P23229-7;P23229-9	1.143	0.044469	1.049	20.5	87.872	0.209	0.246871	0.291	nd	nd	3	6	1
ACAT1	P24752;E9PKF3	1.484	0.007606	0.842	20	54.551	1.658	0.004198	0.418	21.5	103.8	2	1	0
FAS	P25445;P25445-6	1.932	0.027298	1.533	7	110.974	0.751	0.166209	0.825	4.75	122.474	1	0	0
CD82	E9PJC7;P27701;P27701-2;E9PC70	1.593	0.005443	0.834	4.666	80.641	1.598	0.010508	0.557	5.25	100.918	7	4	3
CD38	P28907;H0Y950	2.33	0.000508	0.718	5.5	65.084	0.922	0.254594	1.312	3	55.603	3	4	1
HLA-C	P30504;A2AEA2;P10321;A2AEA4;F5GXA6	2.119	0.013977	1.402	1.666	59.666	1.553	0.07526	1.16	2.333	50.738	4	0	1
SLC7A1	P30825	1.526	0.0232	1.157	5.166	47.262	2.196	0.003379	0.514	6.75	92.701	4	2	14
GPX4	K7EJ20;K7EKX7;K7ENB4;K7ERP4;P36969;P36969-2	1.002	0.047098	0.936	10.833	46.339	0.699	0.019616	0.306	15.25	62.79	1	2	0
ECE1	B4DKB2;P42892;P42892-2;P42892-3;P42892-4	1.776	0.001661	0.708	16.833	73.673	0.21	0.667725	0.886	7	82.758	5	2	1
GNAQ	P50148	2.558	0.00356	1.212	17.333	79.087	2.196	0.001472	0.387	16.5	127.912	10	2	0
RAP2B	P61225	2.441	0.000293	0.669	5.333	56.765	2.043	0.004933	0.545	7.75	130.687	10	1	0
REEP5	E2QRG8;Q00765	1.419	0.01573	0.968	5	64.27	2.817	0.000921	0.424	4.25	73.028	5	1	2
CKAP4	Q07065	1.732	0.049323	1.643	22.5	104.581	0.222	0.503859	0.587	4	125.327	5	0	1
BST2	Q10589;Q10589-2	2.846	0.001253	1.066	5	95.784	1.762	0.046073	1.071	3.5	94.172	3	1	1
PTK7	Q13308;Q13308-2;Q13308-3;Q13308-4;Q13308-5;Q13308-6;Q86X91;E9PFZ5;H0Y8F1	1.588	0.025812	1.24	12	54.005	0.954	0.028111	0.477	20	79.129	3	3	1
TMED1	K7EIN4;K7EQ63;Q13445	1.685	0.026466	1.326	3.6	44.207	2.319	0.007387	0.713	4.25	102.419	3	0	1
SCARB2	Q14108;Q14108-2;E7EM68	1.555	0.006709	0.856	8.666	61.336	1.027	0.169517	1.14	7.75	57.113	7	2	2
GNA13	F5H1G8;Q14344	1.933	0.005114	0.997	17.166	75.432	1.858	0.042788	1.096	24	118.745	10	1	0
SLC1A5	M0QXM4;Q15758;Q15758-2;Q15758-3;B4DWS4;E9PC01	2.204	0.007755	1.257	9	77.129	2.551	0.002951	0.57	17.25	105.315	9	2	6
VAMP3	Q15836	2.276	0.016623	1.576	2.666	84.559	2.092	0.063524	1.453	2.666	86.415	9	0	1
ABHD17B	Q5VST6;Q5VST6-2	1.898	0.017053	1.323	9.5	65.442	1.746	0.009128	0.578	2	118.512	7	6	0
SPRYD7	Q5W111;Q5W111-2	1.797	0.002125	0.757	5	35.177	2.128	0.014269	0.828	7.75	105.119	3	4	0
AP1AR	Q63HQ0;Q63HQ0-2	2.09	0.007821	1.194	4.666	92.314	1.786	0.041617	1.042	3.75	57.115	4	2	0
MBLAC2	Q68D91;Q68D91-2	1.968	0.014057	1.304	10	63.34	2.519	0.01285	0.943	13.5	113.89	5	0	0
LAMTOR1	F5GX19;F5H3Y3;F5H479;H0YFI1;Q6IAA8	2.78	0.004096	1.361	8.833	59.62	2.932	0.003502	0.695	8.75	103.467	8	2	0
C8orf82	H0YF29;Q6P1X6;Q6P1X6-2	1.167	0.013745	0.769	4.5	37.245	1.857	0.002545	0.394	5.75	67.328	3	1	0
GOLGA7	Q7Z5G4;Q7Z5G4-3;J3KN76;J3KQ24	3.468	0.004456	1.732	7	82.297	3.227	0.00217	0.649	7.5	103.202	6	0	0
MTDH	E5RJU9;Q86UE4	2.178	0.014201	1.447	24.666	89.237	1.536	0.011063	0.545	3	156.257	9	0	1
STX12	B1AJQ6;Q86Y82	1.71	0.024484	1.316	7.833	81.975	1.113	0.10064	0.949	6.333	77.858	8	0	1
TMEM192	Q8IY95;Q8IY95-2	1.535	0.049135	1.454	3.75	17.768	0.425	0.323179	0.721	3	59.358	1	0	4
KIAA2013	Q8IYS2;Q8IYS2-2	1.48	0.033738	1.249	7.4	54.375	0.526	0.202786	0.648	1	66.138	7	0	2
MREG	C9JAG4;C9JFU1;C9JYV9;Q8N565;Q8N565-2	2.038	0.024958	1.577	4.5	78.325	2.228	0.04322	1.32	6.5	102.397	4	6	0
CCNY	Q8ND76;Q8ND76-2;Q8ND76-3;B7Z8E4	2.111	0.011198	1.32	4.166	45.496	2.215	0.001751	0.414	8	108.016	5	2	0
SVIP	Q8NHG7	1.509	0.040179	1.343	2.25	105.971	1.927	0.241272	2.646	2	58.102	4	2	0
PI4K2B	G5E9Z4;Q8TCG2	1.65	0.028388	1.324	9.8	75.419	1.208	0.096831	1.011	12.75	100.561	4	4	0
NCSTN	E7ENA9;F6Y097;Q92542;Q92542-2;H0Y3Z4;H0Y6T7;Q5T205	1.563	0.004417	0.779	4.833	38.758	0.969	0.043573	0.576	3	54.958	2	1	1
SEMA4D	E9PFD9;Q92854;Q92854-2	1.887	0.032298	1.572	6.833	63.461	1.499	0.031565	0.784	7	79.734	3	3	1
IGSF8	C9J8Z4;Q969P0;Q969P0-2;Q969P0-3	1.335	0.022954	1.009	9	52.796	1.712	0.010349	0.593	10.75	94.557	3	3	1
TMX3	Q96JJ7;Q96JJ7-2	1.813	0.017553	1.274	8.666	50.625	0.843	0.163338	0.917	6.25	85.759	7	2	1
ERBB2IP	B4DIP2;Q96RT1;Q96RT1-2;Q96RT1-3;Q96RT1-4;Q96RT1-5;Q96RT1-6;Q96RT1-7;Q96RT1-8;Q96RT1-9;E9PCR8	1.83	0.002611	0.808	15.833	67.317	1.079	0.104157	0.935	1	100.6	7	4	0
SORT1	Q99523;Q99523-2;B4DWI3	1.931	0.011512	1.216	9	96.386	0.802	0.029699	0.41	15.5	127.141	3	0	1
MNF1	Q5TAQ0;Q9BRT2;V5IRT4	3.283	0.006747	1.81	6.5	99.009	3.332	0.016652	1.371	5	57.151	2	1	0
LRRC1	Q9BTT6;Q9BTT6-2	2.071	0.006914	1.149	11.333	81.81	1.797	0.039313	1.025	16.75	107.998	5	3	0
PI4K2A	E9PAM4;Q9BTU6	2.066	0.007884	1.183	23.166	83.751	1.688	0.042315	0.992	31.5	120.84	9	4	0
ACAT2	B7Z233;Q9BWD1	1.781	0.006439	0.971	17.166	59.972	1.89	0.001739	0.353	19.75	86.969	2	0	0
CTDSP1	H7C1Z7;H7C270;Q9GZU7;Q9GZU7-2;Q9GZU7-3	1.863	0.017137	1.301	4	100.913	2.407	0.000909	0.36	2	123.727	4	2	0
TMX4	Q9H1E5	2.048	0.008715	1.202	7.333	73.051	1.688	0.020097	0.745	8.75	107.283	6	1	1
TMX1	Q9H3N1	2.415	0.007736	1.376	18.166	92.634	2.366	0.022348	1.086	20.5	123.569	8	0	3
DNAJC5	Q9H3Z4;Q9H3Z4-2	1.899	0.003405	0.891	7.5	85.427	0.209	0.246871	0.291	nd	nd	8	14	1
LIME1	Q9H400	1.986	0.039024	1.752	2.833	69.77	2.603	0.003771	0.633	3	63.033	1	3	1
TMEM206	Q9H813;Q9H813-2	1.781	0.048246	1.678	5.75	76.517	0.708	0.034567	0.384	6.75	116.967	2	0	1
PAG1	Q9NWQ8	1.87	0.009061	1.108	4.5	47.089	1.12	0.104173	0.971	5.333	106.122	1	1	1
ARL15	Q9NXU5	2.622	0.006171	1.414	6.666	93.052	2.708	0.018712	1.163	9	129.861	5	3	0
LNPEP	Q9UIQ6;Q9UIQ6-2;Q9UIQ6-3	1.633	0.019216	1.176	28.5	56.955	1.46	0.034419	0.79	43.25	117.457	7	0	1
STX8	Q9UNK0;K7EQB1;I3L305	1.931	0.004002	0.94	9.833	96.256	1.757	0.009823	0.597	9.75	96.476	5	1	1
TRAF3IP3	E2QRE5;Q9Y228;Q9Y228-2;Q9Y228-3;B1AJU2;C9JBA0	1.851	0.011628	1.168	17	90.236	1.517	0.052905	0.975	16.25	90.374	4	1	1
RAP2C;RAP2A	F6U784;Q9Y3L5	2.225	0.000513	0.687	4.166	67.192	2.13	0.006348	0.621	7.75	101.796	10	1	0
AUP1	Q9Y679;Q9Y679-2;Q9Y679-3	2.255	0.021102	1.666	9.666	83.95	2.025	0.058832	1.361	14.75	119.525	5	2	1
DAGLB	E7ET49;Q8NCG7;Q8NCG7-2;Q8NCG7-4	1.264	0.031283	1.043	7.8	62.96	1.602	0.011053	0.568	18.75	93.622	6	13	3
ITFG3	B4DGG1;H7C2U8;Q9H0X4;Q9H0X4-2	1.423	0.02376	1.086	4	54.066	1.182	0.071671	0.864	7	88.458	1	0	1
CSNK1G1	Q9HCP0;Q9HCP0-2;U3KQA5;U3KQB3;U3KQN9	1.669	0.017273	1.168	3	58.718	2.201	0.006843	0.659	6	87.944	3	3	0
OXSM	C9J2G3;C9JQQ2;Q9NWU1;Q9NWU1-2	1.372	0.022234	1.028	9.8	48.827	1.024	0.083196	0.8	14.5	94.219	4	2	0
SNX11	B4DKH7;B4DPY5;J3KTN6;J3QLV8;J3QRB9;Q9Y5W9	0.722	0.138102	1.004	2.333	20.803	1.797	0.002827	0.396	6	70.032	0	4	0
STOM	B4E2V5;P27105;P27105-2	0.337	0.714998	2.14	5.8	48.621	1.797	0.016237	0.732	13.75	109.139	8	1	1
TNFRSF8	D3YTD8;P28908	1.718	0.051238	1.65	4	59.852	1.86	0.017186	0.774	4	69.134	1	2	1
SCAMP1	O15126;O15126-2;U3KQ30	1.399	0.059867	1.414	5.833	81.754	1.606	0.003119	0.366	11.75	117.372	8	1	4
LAT	B7WPI0;C7C5T6;C7C5T7;G5E9K3;O43561;O43561-2;H3BQD8	2.063	0.055368	2.032	4.2	65.666	1.142	0.03075	0.592	3.666	109.503	3	2	1
ITM2A	O43736;O43736-2	2.101	0.09102	2.464	9.333	93.112	1.557	0.034354	0.842	16.5	109.139	2	0	1
STX11	O75558	0.763	0.235924	1.389	3.333	89.093	1.955	0.021387	0.882	6.25	50.668	5	5	0
RP2	O75695	0.855	0.038208	0.749	5.6	62.495	2.222	0.000805	0.319	12.5	94.408	2	2	0
NRAS	P01111	1.353	0.097874	1.631	1.75	96.168	1.86	0.025768	0.901	2.5	99.497	9	0	0
GPX1	P07203	1.223	0.054705	1.199	10.333	51.692	1.515	0.024733	0.722	11.5	77.431	1	2	0
GNAI3	P08754	0.664	0.158367	0.981	6.2	34.398	1.892	0.002813	0.416	12.25	86.013	10	1	0
SCP2	H0YF61;P22307;P22307-2;P22307-4;P22307-6;P22307-7;P22307-8;A6NM69;B4DHP6;C9JC79;E1B6W5	0.419	0.209681	0.713	15.166	62.672	1.339	0.006078	0.384	21.25	88.468	2	5	0
ALDH1B1	P30837	0.601	0.022449	0.452	4.2	26.889	1.317	0.002257	0.268	8.5	61.476	2	3	0
VAMP7	P51809;P51809-2;P51809-3	0.922	0.080532	1.034	8.6	36.502	1.887	0.000847	0.276	13	91.824	7	1	1
GNAS	P63092;P63092-2;P63092-3;P63092-4;Q5JWF2;Q5JWF2-2;S4R3E3;A6NI00	0.822	0.01406	0.544	7.166	43.434	1.399	0.023106	0.65	1	84.21	5	2	0
SCRIB	Q14160;Q14160-2;Q14160-3	1.462	0.051947	1.41	30.25	80.128	1.236	0.047191	0.759	37	100.596	6	2	0
MLEC	F5H1S8;Q14165	0.885	0.019363	0.638	11.666	68.024	1.861	0.00116	0.303	20.25	110.738	9	0	1
CNST	Q6PJW8;Q6PJW8-2;Q6PJW8-3	1.232	0.160083	1.83	5.4	75.707	1.416	0.008215	0.452	9.25	104.325	1	1	1
MCAT	Q8IVS2	0.5	0.00171	0.201	5.5	33.016	1.082	0.021908	0.493	6.75	114.728	0	0	0
FAM177A1	G3V3Z5;G3V583;Q8N128;Q8N128-2	1.595	0.051965	1.539	4	81.321	2.45	0.012466	0.908	6.5	106.476	2	0	0
ERGIC1	Q969X5;Q969X5-2	0.995	0.009914	0.603	7.333	38.208	1.91	0.002114	0.381	7.75	76.106	2	2	1
ISOC2	K7EKW4;K7ENV7;Q96AB3;Q96AB3-2;Q96AB3-3	0.353	0.228484	0.63	3.75	37.769	1.592	0.003875	0.391	5.25	48.407	0	1	0
DESI2	Q9BSY9;Q9BSY9-2	1.388	0.061292	1.414	4	69.625	2.203	0.001336	0.376	5.25	86.215	2	0	0
FAM49B	E5RI16;Q9NUQ9;Q9NW21	0.851	0.000858	0.293	15.5	40.994	1.393	0.012892	0.522	20.75	103.158	8	2	0
SLC5A6	Q9Y289	0.851	0.12745	1.142	3.75	78.079	1.143	0.032299	0.604	5.75	107.845	4	2	14
SCARB1	B3KW46;B4DZ71;B7ZKQ9;F5H4X0;F8W8N0;Q8WTV0;Q8WTV0-2;Q8WTV0-3;Q8WTV0-4;Q8WTV0-5	0.736	0.111872	0.936	7.333	94.304	1.629	0.002791	0.357	4.25	98.458	5	2	2
GNA15	P30679	1.115	0.142501	1.57	7.5	113.806	1.746	0.003518	0.415	9	123.288	3	3	0
CSNK1G2	K7ESB6;P78368	0.778	0.135055	1.071	1.666	53.201	1.469	0.013752	0.564	3.25	112.7	3	3	0
TSPAN14	A6NEP9;H7BXY6;Q8NG11;Q8NG11-2;Q8NG11-3	1.367	0.098262	1.65	4	73.291	2.349	0.001057	0.37	5.75	105.812	3	4	1
NAT14	M0R1E3;Q8WUY8;M0QZH3	0.465	0.081949	0.524	4	45.672	1.829	0.019026	0.791	4	68.371	0	0	1
CHST11	F8VXK3;Q9NPF2;Q9NPF2-2	0.752	0.195693	1.234	4	56.316	1.065	0.029528	0.543	4.25	63.038	1	3	1
FYN	P06241;P06241-2;P06241-3;Q5R3A8;E5RFS5;E5RGT0;E5RH71;E5RIX5;B3KPS6	0.877	0.070452	0.937	7.25	67.734	1.014	0.012941	0.381	1.25	80.864	6	5	0
RALA	H7C3P7;P11233;C9JPE8	0.612	0.019716	0.444	4.5	42.825	1.449	0.000167	0.123	5.25	77.371	6	2	0
SLC30A1	Q9Y6M5	0.675	0.281162	1.37	5.25	54.095	1.659	0.045259	1.001	9.25	106.573	0	3	6
FNDC3A	G5E9X3;Q9Y2H6;Q9Y2H6-2	0.421	0.252464	0.798	6	44.205	1.27	0.016147	0.517	11	91.522	2	0	1
FLOT1	A2AB09;A2AB10;A2AB12;B0V109;B0V111;B4DVY7;O75955;F8VSI6	1.004	0.081953	1.133	9.75	52.729	1.559	0.012123	0.572	24.75	99.962	10	2	0
ERGIC2	F8VPA6;H0YI50;Q96RQ1;F8W0R1	0.765	0.135701	1.054	7	41.749	1.475	0.010887	0.52	11.25	85.08	2	1	0
ABHD16A	B0UXB6;B3KNX9;O95870;O95870-2	0.631	0.177147	0.985	10.5	44.708	1.482	0.024096	0.7	17.25	96.238	5	3	2
ARL13B	Q3SXY8;Q3SXY8-2;Q3SXY8-3;G3V1S8	0.539	0.301065	1.146	5.333	104.229	1.404	0.016371	0.574	10.5	96.562	1	2	0
ACOT8	E9PJN0;H7C5A7;O14734;E9PIS4;E9PMC4;Q9BR14;E9PRD4	0.258	0.130692	0.35	5.5	64.514	1.211	0.022133	0.554	6	58.654	1	2	0
NAT1	F5H5R8;P18440	0.363	0.232404	0.654	7.5	71.841	1.215	0.015408	0.486	7.25	80.696	1	0	0
PAFAH2	Q99487;Q5SY00	0.218	0.639145	1.071	8	80.995	1.237	0.007769	0.387	10.75	58.741	1	0	0
FLOT2	E7EMK3;J3QLD9;Q14254;K7EKW9	1.038	0.139557	1.449	11	53.43	1.33	0.027104	0.656	1	106.482	9	3	0
VANGL1	Q8TAA9;Q8TAA9-2	0.711	0.333121	1.628	10	64.156	1.21	0.008292	0.387	13.25	93.149	2	0	4
RALB	B4E040;C9J6B1;C9JQB3;P11234;Q6ZS74;C9JYR1	0.946	0.055464	0.932	4	32.237	2.008	0.003717	0.486	5.25	80.637	4	2	0
HSD17B8	Q92506	0.074	0.3607	0.18	3.5	11.241	1.274	0.018995	0.55	4	47.16	0	1	0
ANTXR1	Q9H6X2;Q9H6X2-2;Q9H6X2-3;Q9H6X2-4	0.812	0.253586	1.542	5	65.539	1.238	0.010116	0.425	8.25	68.52	4	0	1
SLC1A4	P43007;P43007-2	0.5	0.210975	0.855	3	47.556	1.378	0.000501	0.169	9	71.481	2	0	9
GSTZ1	G3V267;G3V4T6;G3V5T0;O43708;O43708-2;O43708-3;A6NED0;G3V3B9	-0.033	0.753522	0.245	3	50.023	1.359	0.028608	0.685	5	65.856	0	0	0
HMGCL	B1AK13;P35914;P35914-2	0.113	0.344829	0.266	2.666	54.607	1.202	0.018539	0.514	4.5	42.638	0	0	0
GNAO1	P09471;P09471-2	0.407	0.342484	0.951	4	19.849	1.671	0.022045	0.763	5.75	84.298	4	1	0
C9orf91	Q5VZI3;Q5VZI3-2;Q5VZI3-3	0.416	0.373793	1.045	2	29.465	1.969	0.014399	0.768	4.5	110.789	0	3	2
KRAS	P01116;P01116-2	0.071	0.464878	0.221	2	23.459	1.033	0.00012	0.078	2	111.531	4	0	0
MCU	Q8NE86;Q8NE86-3;Q8NE86-2;S4R468	-0.044	0.760914	0.337	4.666	57.623	1.123	0.016413	0.46	9.25	58.833	2	0	2
ZDHHC3	F8W6M3;Q9NYG2;Q9NYG2-2	-0.013	0.755809	0.099	3	nd	1.039	0.00287	0.23	3	109.74	2	3	4
SLC35B2	B4DDM2;F5H7Y9;Q8TB61;Q8TB61-2;Q8TB61-3	0.781	0.158152	1.154	5	66.201	1.83	0.000876	0.27	8.5	77.249	5	1	7
PSEN1	E7ES96;P49768;P49768-2;P49768-3;P49768-5;P49768-6;P49768-7;G3V2G7;G3V3Z0;G3V499;P49768-4	0.171	0.417561	0.474	5	62.362	1.285	0.01327	0.487	5	75.818	5	0	8
ZDHHC18	Q9NUE0;B4DQ84;H0YEN1	0.596	0.377524	1.509	3	105.27	1.947	0.023427	0.909	6	109.408	3	2	4
LIPT2	A6NK58	0.395	0.375928	0.997	2.5	23.073	1.927	0.000244	0.185	5.25	42.145	0	0	0
SERINC1	Q9NRX5	0.703	0.393514	1.847	2	16.475	1.488	0.012432	0.55	2	83.586	4	6	11
SLC9A6	Q92581;Q92581-2;Q92581-3	0.484	0.381001	1.236	6	65.091	1.048	0.027471	0.52	1	88.303	2	2	11
ATP11B	H7C4W6;Q9Y2G3	0.49	0.434731	1.414	12	107.373	1.29	0.013671	0.494	15.25	106.146	4	4	8
SLC19A1	H3BTQ3;P41440;P41440-2;P41440-3	0.601	0.160889	0.895	5.666	56.532	1.311	0.046896	0.802	7.25	83.011	3	0	10
RHBDD2	Q6NTF9	0.719	0.122875	0.951	3.666	92.074	1.652	0.009505	0.555	5.25	136.512	3	0	5
PLCXD1	C9JP92;Q9NUJ7	0.37	0.386878	0.957	2	191.3	1.376	0.01806	0.583	7.25	54.688	0	0	0
CTDSP2	H0YI12;O14595;F8VYL0	-0.013	0.755809	0.099	3	nd	1.734	0.026932	0.854	3.5	47.353	2	2	0
TMPPE	Q6ZT21;Q6ZT21-2	0.161	0.425231	0.457	2	70.475	1.906	0.001732	0.355	5	73.402	2	0	5
TMEM55A	E5RFT4;E5RIY0;Q8N4L2;E5RIP9;E5RJC2	-0.084	0.474793	0.269	2.5	76.842	1.877	0.021592	0.851	3	35.495	1	5	2
ZDHHC6	Q9H6R6;Q9H6R6-2	0.363	0.174402	0.562	3.5	50.712	1.108	0.014176	0.43	4	65.032	1	6	4
SLC38A1	F8VX04;Q9H2H9	-0.002	0.962863	0.104	2.5	39.449	1.351	0.022019	0.616	4.75	64.411	0	0	11
SCAMP4	C9JWM2;K7EJJ4;Q969E2;Q969E2-2;Q969E2-3;F8WDW4;H7BZ59	0.021	0.242278	0.039	2	19.919	1.773	0.020872	0.793	2.25	63.424	3	1	3
RCE1	E9PI08;Q9Y256;E9PKA7	0.255	0.321314	0.568	3	22.884	2.113	0.00022	0.196	2.75	67.598	2	0	6
LCHN;KIAA1147	A4D1U4;C9J7X6	-0.184	0.406397	0.499	3.5	86.37	1.04	0.032607	0.551	7.75	91.048	0	6	0
KIR3DL2	P43630;P43630-2	0.156	0.313847	0.343	7.5	33.329	1.425	0.025551	0.688	9.75	107.965	0	1	1
GRPEL2	Q8TAA5	0.085	0.483189	0.278	2	nd	1.344	0.018749	0.578	3.25	64.158	0	0	0
CLDND1	D6R9S8;D6RA76;D6RAZ7;D6RC11;D6RCE6;D6RCR8;D6RD48;D6RDI6;D6RDP6;D6RDY1;D6RFX6;D6RHU6;D6RIU2;H0Y8T9;J3KQ67;Q9NY35;Q9NY35-2;D6RHI6	-0.255	0.332929	0.584	2	1.086	1.123	0.008766	0.367	4	55.195	4	1	2
SLC41A3	D6R925;D6R9M9;D6R9S7;D6R9X6;D6RC02;D6RDB0;D6RF72;D6RHE3;D6RJC0;E7ENY4;Q96GZ6;Q96GZ6-2;Q96GZ6-3;Q96GZ6-4;Q96GZ6-5;Q96GZ6-6;Q96GZ6-7	-0.013	0.755809	0.099	nd	nd	1.45	0.01493	0.573	3.5	39.24	1	0	10
TRGC2;TRGC1	P03986;P0CF51	-0.013	0.755809	0.099	nd	nd	1.421	0.003819	0.347	5.75	73.049	0	6	1
GNAI2;GNAI1	B3KTZ0;B4E2X5;F5GZL8;P04899;P04899-2;P04899-3;P04899-4;P63096	-0.013	0.755809	0.099	nd	nd	1.884	0.005419	0.519	13	96.806	10	2	0
TEAD4;TEAD2	H0Y308;Q15561;Q15561-2;Q15562;Q53GI4;Q8NA25	-0.013	0.755809	0.099	nd	nd	1.169	0.047288	0.718	2.75	69.584	0	0	0
SLC35F6;C2orf18	B4DLH2;Q8N357	-0.013	0.755809	0.099	nd	nd	2.364	0.002137	0.473	3.25	88.379	4	0	10
SPPL3	Q8TCT6;Q8TCT6-2;Q8TCT6-3	-0.013	0.755809	0.099	nd	nd	2.219	0.01606	0.901	2.5	49.027	2	0	3
C17orf80	I3L072;Q9BSJ5;Q9BSJ5-2;Q9BSJ5-3;J3KT60;J3KTJ7	-0.013	0.755809	0.099	nd	nd	1.47	0.023512	0.687	12	85.683	0	4	1
