# Supplementary material for: Dynamic palmitoylation events following T-cell receptor signaling
Source: Commun Biol. 2020 Jul 10;3:368. doi: 10.1038/s42003-020-1063-5 (PMC7351954; doi:10.1038/s42003-020-1063-5)
Supplement: Supplementary file 4 — Supplementary Data 2 [file 42003_2020_1063_MOESM4_ESM.xlsx]

## Sheet: Figure 4B
	VAMP7 WT	VAMP7 C183A
Experiment 1	19.2	26.6
	42.1	19
	13.7	34.1
	10.2	21.4
	55.9	25
	20.9	19
	16.7	18.3
	31.3	21
	47.4	18
	19.6	20
	25.7	32.2
	29.2	22.4
	33	38.6
	36.8	38.4
	24.5	52.8
	34.3	48
	29	16
	29	19.5
	45.6	41.2
	43.8	15.5
	42.4	12
	54.8	18.3
	27.3	41.3
	20	35.6
	16.5	18.4
	15.8	42.9
	76.6	26
	37.6	28.2
	23.4	19.1
	79.6	20.6
	43.2	23.2
	71	18.6
	38.6	28.1
	56.8	18.4
	52
	34.5
	45.7
Experiment 2	65.8	38.8
	55.3	33.6
	55.4	32
	59.7	29.5
	84.3	24.8
	64.5	44.1
	45	31.4
	23.4	31.4
	41.1	19.4
	50.3	33.1
	45.8	31.2
	77.7	40.6
	54.3
	73.8
	59.8

## Sheet: Figure 4E
	WT	WT+SEE	C183A	C183A+SEE
Experiment 1	0.269727	0.312067	0.307143	0.198767
	0.185039	0.371174	0.243251	0.248401
	0.269863	0.476881	0.324869	0.272592
	0.398785	0.273563	0.169328	0.322858
	0.312647	0.292961	0.24857	0.198601
	0.265041	0.293399	0.273172	0.16577
	0.211492	0.306589	0.341615	0.250971
	0.248483	0.371811	0.309248	0.246941
	0.290201	0.343888	0.358911	0.280864
	0.291523	0.438076	0.287618	0.370552
	0.256105	0.285681	0.286372	0.394655
	0.191802	0.334809	0.243335	0.222314
	0.236474	0.328719	0.223366	0.330212
	0.263629	0.409791	0.211113	0.205756
		0.428262	0.244444	0.240169
		0.473076	0.266426	0.249707
		0.302239	0.221114	0.262445
		0.334759	0.213367	0.321111
		0.327002	0.201334	0.298873
		0.326481		0.273114
		0.329028
		0.350488
Experiment 2	0.216422	0.311755	0.257362	0.19513
	0.17118	0.315016	0.26609	0.282116
	0.226897	0.293556	0.22931	0.213148
	0.206381	0.233955	0.169586	0.317195
	0.183373	0.307744	0.131368	0.166169
	0.296006	0.241265	0.151489	0.251128
	0.162898	0.227919	0.308964	0.132728
	0.188107	0.303182	0.295205	0.132353
	0.273805	0.28741	0.332266	0.195689
	0.219303	0.328592	0.195873	0.136418
	0.265784	0.407709	0.155332	0.235061
	0.228379	0.235717	0.20709	0.130081
	0.268562	0.422297	0.154429	0.170293
	0.232321	0.387021	0.28765	0.300488
	0.154079	0.336918	0.29522	0.180449
	0.188142	0.252373	0.303779	0.159846
	0.245711	0.301214	0.248442	0.171339
	0.239136	0.475361	0.123309	0.238342
	0.171444	0.461363	0.200422	0.255133
	0.220532	0.374193	0.196227	0.194354
	0.176913	0.227526	0.266067	0.202873
	0.269592	0.320576	0.227404
	0.230878
	0.235589
	0.152603
	0.386228
	0.244386
	0.224246
