# Supplementary material for: Dynamic palmitoylation events following T-cell receptor signaling
Source: Commun Biol. 2020 Jul 10;3:368. doi: 10.1038/s42003-020-1063-5 (PMC7351954; doi:10.1038/s42003-020-1063-5)
Supplement: Supplementary file 5 — Supplementary Data 3 [file 42003_2020_1063_MOESM5_ESM.xlsx]

## Sheet: 20_03_25_vamp7_plus_lat_barplot
Condition	(F/F0)/min/${\mu}$g protein	Geo. Mean (F/F0)/min/${\mu}$g protein	SEM
VAMP7-WT_BSA	0.003229368931902062;-0.0009179561152524248;-0.0003254739816462014;-0.0019391495132874094;-0.0015312994777512581;-0.0005631456597908495;0.0009793448647086055;0.002489544809923415;0.0020739259766499947;0.0038124830665836793;0.0009636643132458456;0.004430942703331061	0.0010564022510453075	0.000621027766668
VAMP7-WT_18-FL-WT	0.0041004222919697655;0.004816017261121997;0.00897287726648367;0.029629235727427837;0.01208169566440392;0.040679106779783834;0.010494517376067708;0.010908306337597247;0.022398767917760982;0.009741901497978385;0.03282025107165721;0.019856116810659106;0.004802635758250471;0.005197922399289995;0.008787711169218912;0.009334805629699629;0.008475399925658185;0.009755577246279911;0.00631766933198079;0.0…	0.012474468548580253	0.00195756556652
VAMP7-WT_18-FL-C138A	0.01835915088927137;0.03354454414350696;0.021215191427957383;0.004170756224425445;0.01212114984458088;0.007775587917918901;0.008803011253542102;0.007415811576178275;0.007569950044729099;0.0050357865938369765;0.012285852831938102;0.010906522791697223	0.012402279322415444	0.0024106230433
VAMP7-WT_18-FL-C222A	-0.0003984721244252992;-0.0007873656709060434;-0.00040201348396501455;0.00015003429355281238;-0.00035764899647617584;0.000260643611707442;-0.0004753519328211832;0.0010725181765952809;0.0009536906951828418;0.0018013761938995587;0.0021973787892833967;0.0027968662623134156	0.0005669939164723026	0.000342382632511
VAMP7-WT_18-deltaN-WT	-0.00019404274290172425;0.0007380128521997031;-0.0005848400556328228;0.007819275150333172;0.0072262131174265064;0.005277698823261895;0.0008391411474832824;0.008156111368151756;0.004797417271993543;0.0038512129380053905;0.0008858961441104917;0.005686707898205414	0.0037034463686462793	0.000934695455701
VAMP7-WT_18-deltaC-WT	0.004243161094224925;0.006432443284481027;0.0007270648372343284;0.0009777188524288283;0.0011208074939009637;0.0010480769230769244;-0.001326341117314989;-0.0008873794916739695;0.001092824590131592;0.0006622404294391856;-1.6801924880714228e-05;-0.0032214349206349203;0.001988213777687462;0.00451482813513354;0.003774204355108876;0.0033063711911357338;0.002533148404993065;0.006842725761257544;0.008613…	0.002929169910731666	0.000851698307427
VAMP7-WT_18-iso2-WT	0.013249394271987411;0.014017295273117365;0.013533657358149532;0.00992704312183174;0.014972906710252816;0.006659771598391791;0.0064092813882671;0.0008928671400259443;0.0023878941139843426;0.005642946720870232;0.006886408600544999;0.010458556624969206	0.00874328722210227	0.00134583270715
VAMP7-WT_18-iso2-C138A	-0.002617038583286783;-0.002329867317233893;-0.0009558129743829962;-0.00036016164505969805;0.0014717410066247272;0.001571504251250205;0.0014453277576916398;0.00014773329047908042;0.00037151089131364585;0.0006763480181069943;0.0008390193581997713;0.0025091041986506648;-0.00048002584555209457;-0.0006828646216341241;0.00015648726629175435;0.0029165446348839007;0.0005823683832930857;0.000509951014970…	0.0005719977434923695	0.000290899629499
VAMP7-WT_20-FL-WT	0.0059337267670601;0.003222482222875828;0.0006474840619307832;0.0011809159477364126;0.006660538413716379;0.0037414420896563754;0.003880900103833174;0.015303023600827526;0.0034617523479980226;0.0019646415918005817;0.007090459423205903;0.003595210915416395;-0.0002556928465556183;0.00018334959626161552;-0.00014544232608767362;0.0007871763175662258;0.0014370327152150035;0.00016524304567444508;0.00141…	0.0030049467846915423	0.00067475679787
VAMP7-WT_20-FL-C156A	-0.0015446189738742182;-0.0007387952282362217;-9.290389425276021e-05;-0.0007384310174293383;-0.0023825059954864273;-0.004056403035716605;-0.003360343661953607;-0.0015982679806418253;-0.0024060888697959863;-0.003996194313108094;-0.0032718731498491602;0.0006482137461180808	-0.001962610371456952	0.000445314288017
VAMP7-C183A_BSA	0.0007370625017683835;0.002969142653043;0.0027645328682327774;-0.0002372981614212828;-0.0013809476450783087;0.0009617805773678504;0.0008461105566422747;0.0017431153599597998;-0.0005865279734964415;-0.0015613528180936887;-0.001036973422913248;0.0032392689213995942	0.0007034925883508958	0.000492620317268
VAMP7-C183A_18-FL-WT	-0.0034993204253070697;0.002770682034158377;-0.00015779312839790452;-0.0010454563175724895;-0.001894047933464607;-0.002224417152760954;-0.0022996069119144264;0.000897680297335743;-0.0028895907533095897;-0.0009686324272579519;-0.003608355081558196;-0.0022030885142928377	-0.0014284293956288163	0.00053936686249
VAMP7-C183A_20-FL-WT	-0.0002556928465556183;0.00018334959626161552;-0.00014544232608767362;0.0007871763175662258;0.0014370327152150035;0.00016524304567444508;0.0014146926517239584;0.0018597075011580067;0.0026616220206707444;0.0026420981847925257;0.0030382142044161164;0.0017728229971920825	0.0012961298000448984	0.000332031426288
LAT-WT_BSA	0.00427910648851359;-0.004105292222982092;-0.001432806888661196;-0.0009726547628099608;-0.005974325281835421;-0.004938603119192936;-0.00654201012330553;-0.006280738389449599;-0.005629596713978128;-0.0016106687665879203;-0.005141376758855873;-0.0003163031863451081;-0.0018151595153648547;0.009969476457412113;0.010482991022264179;-0.010824631635919114;-0.008841320355449414;-0.005427288760622094;-4.5…	0.0005191455738946527	0.00158437221103
LAT-WT_18-FL-WT	0.03522425759329441;0.02958927174936559;0.03489043411037597;0.025365551579017136;0.027651839178785283;0.022406335970957765;0.013849812748179235;0.00874113196448222;0.00551456599010682;0.00222216283389233;0.002728599549276581;0.004000413891568001;0.0009770334646827061;0.022588186710715615;-0.017429644119131754;0.033383580705009276;0.06201749328533461;0.0014684698345306005;0.007961661485786368;0.00…	0.018237907455163516	0.00384963252812
LAT-WT_18-FL-C222A	0.007378671296197072;-0.017294747137679076;-0.011902819839827715;-0.004183602878119848;-0.0102514779246392;-0.016894442385277174;-0.013924270174270172;0.016380280873548057;0.036832778716759565;0.007672764500958334;-0.005295308822848388;0.006323359871746965	-0.0005473981600007116	0.00464397532895
LAT-WT_20-FL-WT	0.0019783050692067303;0.0022791309648073645;0.0021329371854551817;0.0017824594438171648;0.002491812562478514;0.000530233849287348;-0.00029980686049158793;0.0008597100675116736;0.0005576985323494083;0.0005826517446839652;-0.0010909004269856386;-0.000623139751067217	0.0009310929978632032	0.000347771952006
LAT-WT_20-FL-C156A	-0.001821957938386011;-0.004151644593164001;-0.004672141604454959;-0.006445210716439999;-0.005483200707198163;-0.0046421066036501845;-0.003202850213905594;0.004005017557109436;0.007289425692448042;0.007220201813245916;0.0073283271509997265;0.003905763925150425;0.00642370140214281;-0.0005606941648176655;0.003880439629718349;0.0026333462917828617;-0.001471493678833683;-0.0017981437525761484;0.00757…	0.000682226528069485	0.000916589839708
